# Supplementary material for: Accuracy of Blood Loss Estimation and Identification of Factors Contributing to Early Postpartum Hemorrhage Following Vaginal Delivery
Source: J Clin Med. 2026 Apr 15;15(8):3000. doi: 10.3390/jcm15083000 (PMC13116601; doi:10.3390/jcm15083000)
Supplement: Supplementary file 1 [file jcm-15-03000-s001.zip]

Archive with 2 entries (2 files):
- Supplementary Figure S1 .pdf
- Supplementary Table S1.pdf
